# Supplementary material for: Characterization of a soybean (Glycine max L. Merr.) germplasm collection for root traits
Source: PLoS One. 2018 Jul 11;13(7):e0200463. doi: 10.1371/journal.pone.0200463 (PMC6040769; doi:10.1371/journal.pone.0200463)
Supplement: S1 File — (XLSX) [file pone.0200463.s003.xlsx]

## Sheet: Sheet1
S1 File. All data on root, shoot, and seed traits. Cells without data correspond to those plants that did not germinate.
Root Column	Run	Replication	Genotype #	Genotype Name	Pedigree	Characteristic	Maturity Group	Geographical Origin	Total Root Length (cm)	Total Root Surface Area (cm2)	Average Root Diameter (mm)	Total Root Volume (cm3)	Fine Root (diameter 0-0.25mm) Length (cm)	Fine Root (diameter 0-0.25mm) Surface Area (cm2)	Penetration (cm)	Chlorophyl Index	Plant Height (cm)	Shoot Dry Weight (g)
1	1	1	1	LG11-3187	F6 Dwight (4) x PI 441001	Exotic Pedigree	4	IL, USA	2194.45	323.569	0.4693	3.797	800.699	0.3029	0	42.1	20	1.3
88	1	2	1	LG11-3187	F6 Dwight (4) x PI 441001	Exotic Pedigree	4	IL, USA	.	.	.	.	.	.	.	.	.	.
150	1	3	1	LG11-3187	F6 Dwight (4) x PI 441001	Exotic Pedigree	4	IL, USA	657.043	90.9081	0.4404	1.001	238.776	0	0	39.6	20	0.9
192	1	4	1	LG11-3187	F6 Dwight (4) x PI 441001	Exotic Pedigree	4	IL, USA	1179.19	143.234	0.3866	1.385	506.176	0	0	45	22	0.7
43	2	1	1	LG11-3187	F6 Dwight (4) x PI 441001	Exotic Pedigree	4	IL, USA	2113.02	170.033	0.2561	1.089	1483.77	59.6721	0	44.5	17	0.7
53	2	2	1	LG11-3187	F6 Dwight (4) x PI 441001	Exotic Pedigree	4	IL, USA	2041.75	178.172	0.2778	1.237	1388.17	56.9068	0	43.7	23	0.6
124	2	3	1	LG11-3187	F6 Dwight (4) x PI 441001	Exotic Pedigree	4	IL, USA	1294.49	302.203	0.7431	5.614	356.327	16.0332	0	40.6	14.5	0.9
177	2	4	1	LG11-3187	F6 Dwight (4) x PI 441001	Exotic Pedigree	4	IL, USA	1213.68	153.551	0.4027	1.546	516.926	23.723	0	45.8	21	0.9
29	1	1	2	LG11-3370	F6 Dwight (4) x PI 441001	Exotic Pedigree	4	IL, USA	.	.	.	.	.	.	.	.	.	.
95	1	2	2	LG11-3370	F6 Dwight (4) x PI 441001	Exotic Pedigree	4	IL, USA	.	.	.	.	.	.	.	.	.	.
127	1	3	2	LG11-3370	F6 Dwight (4) x PI 441001	Exotic Pedigree	4	IL, USA	1286.88	156.99	0.3883	1.524	581.039	0	0	40.6	13	0.7
175	1	4	2	LG11-3370	F6 Dwight (4) x PI 441001	Exotic Pedigree	4	IL, USA	.	.	.	.	.	.	.	.	.	.
20	2	1	2	LG11-3370	F6 Dwight (4) x PI 441001	Exotic Pedigree	4	IL, USA	1447.71	142.387	0.3131	1.114	859.541	35.6091	0	40.4	17	1
81	2	2	2	LG11-3370	F6 Dwight (4) x PI 441001	Exotic Pedigree	4	IL, USA	2620.33	275.606	0.3348	2.307	1580.76	65.5444	0	55.6	20.5	1.1
133	2	3	2	LG11-3370	F6 Dwight (4) x PI 441001	Exotic Pedigree	4	IL, USA	1137.88	190.274	0.5323	2.532	391.182	17.6254	0	37	14.5	0.7
159	2	4	2	LG11-3370	F6 Dwight (4) x PI 441001	Exotic Pedigree	4	IL, USA	1843.59	275.122	0.475	3.267	754.077	33.6724	0	44.9	21	1.1
42	1	1	3	LG11-4475	F2 Dwight (6) x PI 441001	Exotic Pedigree	4	IL, USA	1448.12	192.994	0.4242	2.047	600.604	0.5848	0	43.3	22	0.9
53	1	2	3	LG11-4475	F2 Dwight (6) x PI 441001	Exotic Pedigree	4	IL, USA	1886.02	306.745	0.5177	3.97	653.814	2.444	0	42.2	19	1
136	1	3	3	LG11-4475	F2 Dwight (6) x PI 441001	Exotic Pedigree	4	IL, USA	1634.21	216.715	0.4221	2.287	712.876	0.2391	0	41.9	20	1.4
196	1	4	3	LG11-4475	F2 Dwight (6) x PI 441001	Exotic Pedigree	4	IL, USA	68.48	7.762	0.3608	0.07	34.1294	0	0	43.4	19	0.6
1	2	1	3	LG11-4475	F2 Dwight (6) x PI 441001	Exotic Pedigree	4	IL, USA	1352.47	374.363	0.8811	8.246	315.935	14.3778	0	40.8	25.5	1.5
86	2	2	3	LG11-4475	F2 Dwight (6) x PI 441001	Exotic Pedigree	4	IL, USA	1734.48	217.816	0.3997	2.177	767.622	34.3796	0	44.8	23.5	1
123	2	3	3	LG11-4475	F2 Dwight (6) x PI 441001	Exotic Pedigree	4	IL, USA	2341.23	230.42	0.3133	1.805	1503.66	62.2484	0	41.7	18	1.1
165	2	4	3	LG11-4475	F2 Dwight (6) x PI 441001	Exotic Pedigree	4	IL, USA	2486.28	234.386	0.3001	1.758	1530.93	63.5852	0.6	44.3	14	1.3
16	1	1	4	LG12-2271	F3:5 LG06-2340 x LG06-5920	Exotic Pedigree	4	IL, USA	1959.33	287.595	0.4672	3.359	737.049	2.5254	0	32.6	23	1.2
67	1	2	4	LG12-2271	F3:5 LG06-2340 x LG06-5920	Exotic Pedigree	4	IL, USA	1565.81	229.939	0.4674	2.687	576.473	0.3662	0	42.7	19	0.8
146	1	3	4	LG12-2271	F3:5 LG06-2340 x LG06-5920	Exotic Pedigree	4	IL, USA	1045.8	153.148	0.4661	1.785	386.77	1.1123	1.2	41.6	22	0.8
194	1	4	4	LG12-2271	F3:5 LG06-2340 x LG06-5920	Exotic Pedigree	4	IL, USA	1285.95	179.816	0.4451	2.001	452.61	0	0	40.4	23.5	0.8
18	2	1	4	LG12-2271	F3:5 LG06-2340 x LG06-5920	Exotic Pedigree	4	IL, USA	650.508	77.8675	0.381	0.742	287.694	12.9316	0	38.8	19	0.4
95	2	2	4	LG12-2271	F3:5 LG06-2340 x LG06-5920	Exotic Pedigree	4	IL, USA	1044.43	274.298	0.836	5.733	283.059	12.9302	0	45.9	19	1
122	2	3	4	LG12-2271	F3:5 LG06-2340 x LG06-5920	Exotic Pedigree	4	IL, USA	1401.11	195.872	0.445	2.179	539.802	25.198	0.3	49.1	21.5	1.1
199	2	4	4	LG12-2271	F3:5 LG06-2340 x LG06-5920	Exotic Pedigree	4	IL, USA	1424.3	186.587	0.417	1.945	694.446	29.9928	0.2	39.9	19	1
22	1	1	5	PI 549046	Glycine soja	Wild	4	Shaanxi, China	508.655	81.8244	0.512	1.047	198.978	0	0	28.6	33.5	0.3
83	1	2	5	PI 549046	Glycine soja	Wild	4	Shaanxi, China	594.849	69.86	0.3738	0.653	269.585	0	0	33.3	31	0.3
145	1	3	5	PI 549046	Glycine soja	Wild	4	Shaanxi, China	.	.	.	.	.	.	.	.	.	.
161	1	4	5	PI 549046	Glycine soja	Wild	4	Shaanxi, China	266.329	29.6546	0.3544	0.263	133.031	0	0	34.7	41	0.4
15	2	1	5	PI 549046	Glycine soja	Wild	4	Shaanxi, China	.	.	.	.	.	.	.	.	.	.
94	2	2	5	PI 549046	Glycine soja	Wild	4	Shaanxi, China	1266.38	194.574	0.4891	2.379	478.291	22.1871	0	37.7	61	0.7
131	2	3	5	PI 549046	Glycine soja	Wild	4	Shaanxi, China	1373.71	163.364	0.3785	1.546	642.233	29.3688	0	39.3	62	0.6
175	2	4	5	PI 549046	Glycine soja	Wild	4	Shaanxi, China	1249.91	153.496	0.3909	1.5	568.653	25.5312	0	43.4	56	0.8
27	1	1	6	Essex	Lee x S5-7075	Fast Wilting	5	VA, USA	1412.84	189.874	0.4278	2.031	553.559	0	0	37.3	27.5	1
73	1	2	6	Essex	Lee x S5-7075	Fast Wilting	5	VA, USA	1198.63	133.042	0.3533	1.175	569.925	0	0	29	28	0.5
115	1	3	6	Essex	Lee x S5-7075	Fast Wilting	5	VA, USA	1936.95	267.721	0.44	2.945	763.876	0	0	45.3	36	1.1
190	1	4	6	Essex	Lee x S5-7075	Fast Wilting	5	VA, USA	1652.02	254.146	0.4897	3.111	581.224	2.1606	0	44.4	52	1.2
28	2	1	6	Essex	Lee x S5-7075	Fast Wilting	5	VA, USA	2541.25	229.7	0.2877	1.652	1668.49	67.1162	0	40.8	27	1
59	2	2	6	Essex	Lee x S5-7075	Fast Wilting	5	VA, USA	1755.8	153.621	0.2785	1.07	1083.65	45.525	0	47.2	20	0.4
104	2	3	6	Essex	Lee x S5-7075	Fast Wilting	5	VA, USA	1624	210.305	0.4122	2.167	664.328	30.0589	0	49	22	1.1
178	2	4	6	Essex	Lee x S5-7075	Fast Wilting	5	VA, USA	1492.7	134.028	0.2858	0.958	918.283	37.8565	0	41.3	24	1.2
31	1	1	7	Osage	Hartz H5545 x KS4895	Moderately Flood Tolerant	5	AR, USA	1402.43	173.923	0.3948	1.716	609.097	0	0	40.1	32	0.9
59	1	2	7	Osage	Hartz H5545 x KS4895	Moderately Flood Tolerant	5	AR, USA	2074.07	357.947	0.5493	4.916	730.989	2.0237	0	41.8	28	1.2
133	1	3	7	Osage	Hartz H5545 x KS4895	Moderately Flood Tolerant	5	AR, USA	875.254	132.834	0.4831	1.604	386.142	2.5464	0	37.8	25	0.5
195	1	4	7	Osage	Hartz H5545 x KS4895	Moderately Flood Tolerant	5	AR, USA	1339.61	158.04	0.3755	1.484	593.235	0	0	37.6	30	0.7
8	2	1	7	Osage	Hartz H5545 x KS4895	Moderately Flood Tolerant	5	AR, USA	1766.54	278.203	0.5013	3.486	597.967	26.9122	0	37.9	30	1.2
67	2	2	7	Osage	Hartz H5545 x KS4895	Moderately Flood Tolerant	5	AR, USA	1832.37	172.748	0.3001	1.296	1172.67	47.4772	0	38.8	25	0.6
119	2	3	7	Osage	Hartz H5545 x KS4895	Moderately Flood Tolerant	5	AR, USA	1830.44	228.005	0.3965	2.26	799.528	36.7432	0.5	42.1	23	1.1
200	2	4	7	Osage	Hartz H5545 x KS4895	Moderately Flood Tolerant	5	AR, USA	929.86	111.558	0.3819	1.065	521.843	21.5894	0	47.8	23	1.1
15	1	1	8	PI 407191	Glycine soja	Wild	5	Kyonggi, South Korea	1385.43	182.7	0.4198	1.917	577.025	0	0	41.2	48	1
75	1	2	8	PI 407191	Glycine soja	Wild	5	Kyonggi, South Korea	1392.46	192.48	0.44	2.117	616.763	0	0	42.3	23	1
135	1	3	8	PI 407191	Glycine soja	Wild	5	Kyonggi, South Korea	1463.67	189.389	0.4119	1.95	610.784	0	0	37.6	53.5	0.8
198	1	4	8	PI 407191	Glycine soja	Wild	5	Kyonggi, South Korea	1233.29	165.478	0.4271	1.767	491.809	0	0	40	29	0.6
30	2	1	8	PI 407191	Glycine soja	Wild	5	Kyonggi, South Korea	1835.14	198.977	0.3451	1.717	1052.16	45.3231	0	38.6	15	0.6
87	2	2	8	PI 407191	Glycine soja	Wild	5	Kyonggi, South Korea	740.977	95.6912	0.4111	0.983	295.596	13.7224	0	37.5	45	0.6
120	2	3	8	PI 407191	Glycine soja	Wild	5	Kyonggi, South Korea	829.823	100.053	0.3838	0.96	357.063	16.8232	0	48.6	49.5	0.9
171	2	4	8	PI 407191	Glycine soja	Wild	5	Kyonggi, South Korea	1184.38	132.036	0.3549	1.171	673.846	28.5039	0	41.6	18	0.9
33	1	1	9	PI 424007	Glycine soja	Wild	5	Kyonggi, South Korea	388.706	44.162	0.3616	0.399	193.239	0	0	28.8	29	0.5
81	1	2	9	PI 424007	Glycine soja	Wild	5	Kyonggi, South Korea	217.543	20.0865	0.2939	0.148	129.002	0	0	31	34	0.2
102	1	3	9	PI 424007	Glycine soja	Wild	5	Kyonggi, South Korea	265.856	28.4629	0.3408	0.242	123.308	0	0	22.8	25	0.2
179	1	4	9	PI 424007	Glycine soja	Wild	5	Kyonggi, South Korea	499.63	53.9697	0.3438	0.464	231.239	0	0	36.4	36	0.2
16	2	1	9	PI 424007	Glycine soja	Wild	5	Kyonggi, South Korea	1135.87	87.5289	0.2453	0.537	860.767	33.4047	0	23.9	58	0.5
98	2	2	9	PI 424007	Glycine soja	Wild	5	Kyonggi, South Korea	.	.	.	.	.	.	.	.	.	.
148	2	3	9	PI 424007	Glycine soja	Wild	5	Kyonggi, South Korea	618.139	78.9911	0.4068	0.803	260.344	12.0682	0	23.2	23	0.5
174	2	4	9	PI 424007	Glycine soja	Wild	5	Kyonggi, South Korea	1229.02	101.796	0.2636	0.671	814.72	33.5287	0	35.5	29	0.3
32	1	1	10	R01-416F	Jackson x KS 4895	Sustained Nitrogen Fixation Under Drought	5	AR, USA	854.085	103.596	0.3861	1	331.222	0	0	39	32.5	0.8
96	1	2	10	R01-416F	Jackson x KS 4895	Sustained Nitrogen Fixation Under Drought	5	AR, USA	896.625	123.138	0.4372	1.346	357.466	0.0804	0	40	33	0.6
131	1	3	10	R01-416F	Jackson x KS 4895	Sustained Nitrogen Fixation Under Drought	5	AR, USA	1604.2	213.635	0.4239	2.264	664.157	0.3454	0	38.9	51	1
200	1	4	10	R01-416F	Jackson x KS 4895	Sustained Nitrogen Fixation Under Drought	5	AR, USA	.	.	.	.	.	.	.	.	.	.
38	2	1	10	R01-416F	Jackson x KS 4895	Sustained Nitrogen Fixation Under Drought	5	AR, USA	1635.89	129.307	0.2516	0.813	1183.31	47.6013	0	42.8	19	0.6
77	2	2	10	R01-416F	Jackson x KS 4895	Sustained Nitrogen Fixation Under Drought	5	AR, USA	1671.84	169.536	0.3228	1.368	1013.7	42.9116	0	47	19	0.8
110	2	3	10	R01-416F	Jackson x KS 4895	Sustained Nitrogen Fixation Under Drought	5	AR, USA	1889.83	223.409	0.3763	2.102	891.14	40.5352	0	42.8	21.5	1.1
173	2	4	10	R01-416F	Jackson x KS 4895	Sustained Nitrogen Fixation Under Drought	5	AR, USA	1421.06	173.187	0.3879	1.68	749.042	31.7906	0	45.6	34	1.3
43	1	1	11	R01-581F	Jackson x KS 4895	Sustained Nitrogen Fixation Under Drought	5	AR, USA	1251.65	165.907	0.4219	1.75	502.556	0.0367	0	38.2	26	0.7
56	1	2	11	R01-581F	Jackson x KS 4895	Sustained Nitrogen Fixation Under Drought	5	AR, USA	.	.	.	.	.	.	.	.	.	.
101	1	3	11	R01-581F	Jackson x KS 4895	Sustained Nitrogen Fixation Under Drought	5	AR, USA	249.158	24.6665	0.3151	0.194	145.406	0	0	35.9	23	0.2
166	1	4	11	R01-581F	Jackson x KS 4895	Sustained Nitrogen Fixation Under Drought	5	AR, USA	.	.	.	.	.	.	.	.	.	.
7	2	1	11	R01-581F	Jackson x KS 4895	Sustained Nitrogen Fixation Under Drought	5	AR, USA	1713.05	224.511	0.4172	2.342	730.22	32.595	0	42.4	27	1.1
58	2	2	11	R01-581F	Jackson x KS 4895	Sustained Nitrogen Fixation Under Drought	5	AR, USA	.	.	.	.	.	.	.	.	.	.
103	2	3	11	R01-581F	Jackson x KS 4895	Sustained Nitrogen Fixation Under Drought	5	AR, USA	.	.	.	.	.	.	.	.	.	.
183	2	4	11	R01-581F	Jackson x KS 4895	Sustained Nitrogen Fixation Under Drought	5	AR, USA	379.603	37.2488	0.3123	0.291	216.923	9.722	0	31.8	21	0.2
34	1	1	12	R10-2436	R01-52F x R02-6268F	Sustained Nitrogen Fixation Under Drought	5	AR, USA	826.913	103.781	0.3995	1.036	375.778	0	0	38.6	19.5	0.6
70	1	2	12	R10-2436	R01-52F x R02-6268F	Sustained Nitrogen Fixation Under Drought	5	AR, USA	1772.7	260.932	0.4685	3.056	699.774	0.8912	0.5	35.1	26.5	0.9
137	1	3	12	R10-2436	R01-52F x R02-6268F	Sustained Nitrogen Fixation Under Drought	5	AR, USA	896.789	155.148	0.5507	2.136	364.909	7.7104	0	36.7	19	0.6
152	1	4	12	R10-2436	R01-52F x R02-6268F	Sustained Nitrogen Fixation Under Drought	5	AR, USA	1422.16	197.232	0.4414	2.177	549.975	0	0	50.8	41	1
49	2	1	12	R10-2436	R01-52F x R02-6268F	Sustained Nitrogen Fixation Under Drought	5	AR, USA	649.567	72.238	0.354	0.639	314.178	14.4072	0	34.3	18	0.4
82	2	2	12	R10-2436	R01-52F x R02-6268F	Sustained Nitrogen Fixation Under Drought	5	AR, USA	.	.	.	.	.	.	.	.	.	.
109	2	3	12	R10-2436	R01-52F x R02-6268F	Sustained Nitrogen Fixation Under Drought	5	AR, USA	2964.56	280.687	0.3014	2.115	1885.17	78.8984	0	32.9	26	0.8
151	2	4	12	R10-2436	R01-52F x R02-6268F	Sustained Nitrogen Fixation Under Drought	5	AR, USA	993.67	106.244	0.3403	0.904	556.988	24.7404	0	43.9	16.5	1
5	1	1	13	Vance	Essex x G.soja	Small Seeded	5	NC, USA	1888.92	252.675	0.4258	2.69	712.771	0	0	37.5	21	0.9
94	1	2	13	Vance	Essex x G.soja	Small Seeded	5	NC, USA	1321.02	156.81	0.3778	1.481	571.492	0	0	36.6	19	0.7
124	1	3	13	Vance	Essex x G.soja	Small Seeded	5	NC, USA	1247.54	280.18	0.7149	5.007	312.218	7.7034	0	35.3	26	0.8
160	1	4	13	Vance	Essex x G.soja	Small Seeded	5	NC, USA	838.648	105.166	0.3992	1.049	354.103	0	0	32.2	24	0.7
3	2	1	13	Vance	Essex x G.soja	Small Seeded	5	NC, USA	1123.19	145.362	0.412	1.497	472.376	21.127	0	32.1	27	0.8
76	2	2	13	Vance	Essex x G.soja	Small Seeded	5	NC, USA	1153.3	107.72	0.2973	0.801	725.405	31.8955	0	32.4	14.5	0.3
114	2	3	13	Vance	Essex x G.soja	Small Seeded	5	NC, USA	1098.45	197.993	0.5737	2.84	316.724	14.5318	0	42	16	0.9
152	2	4	13	Vance	Essex x G.soja	Small Seeded	5	NC, USA	1738.35	141.825	0.2597	0.921	1220.18	50.563	0	40.1	18	1
11	1	1	14	Boggs	G81-152 x Coker 6738	Intermediate Wilting	6	GA, USA	764.218	87.3335	0.3638	0.794	368.707	0	0	39.8	30.5	0.8
85	1	2	14	Boggs	G81-152 x Coker 6738	Intermediate Wilting	6	GA, USA	232.696	23.0979	0.316	.	141.344	0	0	40.5	29	0.5
140	1	3	14	Boggs	G81-152 x Coker 6738	Intermediate Wilting	6	GA, USA	943.866	163.483	0.5513	2.253	310.406	0.2729	0	42.6	32	0.9
173	1	4	14	Boggs	G81-152 x Coker 6738	Intermediate Wilting	6	GA, USA	534.685	72.1673	0.4296	0.775	205.772	0.0782	0	46.1	30	0.5
50	2	1	14	Boggs	G81-152 x Coker 6738	Intermediate Wilting	6	GA, USA	954.538	63.6038	0.2121	0.337	782.196	29.6182	0	50.8	25	0.6
52	2	2	14	Boggs	G81-152 x Coker 6738	Intermediate Wilting	6	GA, USA	1195.06	157.549	0.4196	1.653	552.131	25.5879	0	35.5	26	0.3
147	2	3	14	Boggs	G81-152 x Coker 6738	Intermediate Wilting	6	GA, USA	1190.89	155.202	0.4148	1.61	561.816	25.4706	0	24.9	28.5	0.7
176	2	4	14	Boggs	G81-152 x Coker 6738	Intermediate Wilting	6	GA, USA	1534.97	121.2	0.2513	0.762	1098.65	43.6476	0	32.2	14.5	0.7
35	1	1	15	N04-9646	BOGGS X NTCPR94-5157	Slow Wilting	6	NC, USA	1527.91	184.361	0.3841	1.77	655.352	0	0	41	23.5	0.9
55	1	2	15	N04-9646	BOGGS X NTCPR94-5157	Slow Wilting	6	NC, USA	957.511	140.73	0.4678	1.646	368.184	0.069	0	42.4	24	1
109	1	3	15	N04-9646	BOGGS X NTCPR94-5157	Slow Wilting	6	NC, USA	.	.	.	.	.	.	.	.	.	.
165	1	4	15	N04-9646	BOGGS X NTCPR94-5157	Slow Wilting	6	NC, USA	.	.	.	.	.	.	.	.	.	.
5	2	1	15	N04-9646	BOGGS X NTCPR94-5157	Slow Wilting	6	NC, USA	.	.	.	.	.	.	.	.	.	.
80	2	2	15	N04-9646	BOGGS X NTCPR94-5157	Slow Wilting	6	NC, USA	.	.	.	.	.	.	.	.	.	.
107	2	3	15	N04-9646	BOGGS X NTCPR94-5157	Slow Wilting	6	NC, USA	1882.19	195.982	0.3314	1.624	1036.39	43.3876	0	26.1	18.5	0.8
162	2	4	15	N04-9646	BOGGS X NTCPR94-5157	Slow Wilting	6	NC, USA	.	.	.	.	.	.	.	.	.	.
41	1	1	16	N06-7023	N98-7265 x N98-7288	Slow Wilting	6	NC, USA	1451.61	219.23	0.4807	2.635	533.188	0.9439	0	35.1	25.5	0.7
61	1	2	16	N06-7023	N98-7265 x N98-7288	Slow Wilting	6	NC, USA	1128.06	176.033	0.4967	2.186	451.122	3.017	0	40.3	27	0.8
128	1	3	16	N06-7023	N98-7265 x N98-7288	Slow Wilting	6	NC, USA	1433.92	193.114	0.4287	2.07	601.522	0.5387	0.2	41.6	31	0.6
158	1	4	16	N06-7023	N98-7265 x N98-7288	Slow Wilting	6	NC, USA	1265.67	160.356	0.4033	1.617	558.839	0.7509	0	43.4	30.5	1.1
14	2	1	16	N06-7023	N98-7265 x N98-7288	Slow Wilting	6	NC, USA	1040.75	118.25	0.3617	1.069	490.917	22.4789	0.2	44.5	24	0.7
51	2	2	16	N06-7023	N98-7265 x N98-7288	Slow Wilting	6	NC, USA	439.143	46.7726	0.339	0.396	248.481	10.998	0	38.7	17.5	0.4
137	2	3	16	N06-7023	N98-7265 x N98-7288	Slow Wilting	6	NC, USA	1367.25	161.212	0.3753	1.513	634.001	29.2144	0.5	48	19	1.2
168	2	4	16	N06-7023	N98-7265 x N98-7288	Slow Wilting	6	NC, USA	2143.6	269.744	0.4006	2.701	1105.53	47.3752	0.3	44.7	23	1.3
20	1	1	17	N07-14182	N7002 x Clifford	Exotic Pedigree	6	NC, USA	922.873	118.015	0.407	1.201	403.675	0	0	43.2	24	0.8
60	1	2	17	N07-14182	N7002 x Clifford	Exotic Pedigree	6	NC, USA	1917.03	294.29	0.4886	3.595	710.342	3.7961	0.6	37.2	29	1.2
107	1	3	17	N07-14182	N7002 x Clifford	Exotic Pedigree	6	NC, USA	2210.19	399.809	0.5758	5.755	784.722	6.2313	0	41.5	33	1.4
168	1	4	17	N07-14182	N7002 x Clifford	Exotic Pedigree	6	NC, USA	1857.72	308.679	0.5289	4.082	652.792	4.1944	0	47.5	41.5	1.6
22	2	1	17	N07-14182	N7002 x Clifford	Exotic Pedigree	6	NC, USA	1670.84	235.207	0.4481	2.635	642.895	28.5851	0	45.6	25	1.4
60	2	2	17	N07-14182	N7002 x Clifford	Exotic Pedigree	6	NC, USA	1715.75	214.529	0.398	2.135	766.864	34.4335	0	41.7	22	0.4
130	2	3	17	N07-14182	N7002 x Clifford	Exotic Pedigree	6	NC, USA	1687.52	204.04	0.3849	1.963	770.052	35.1297	0	45.8	25	1
180	2	4	17	N07-14182	N7002 x Clifford	Exotic Pedigree	6	NC, USA	2058.33	153.024	0.2366	0.905	1581.15	61.063	0	48.2	25	1.1
10	1	1	18	N10-7121	NC-Roy x 398833-BB	Exotic Pedigree	6	NC, USA	2520.85	361.3	0.47135	4.136	949.063	0	2	44	25	1.2
63	1	2	18	N10-7121	NC-Roy x 398833-BB	Exotic Pedigree	6	NC, USA	1615.15	213.233	0.4202	2.24	670.168	0	0	39.3	23	0.7
142	1	3	18	N10-7121	NC-Roy x 398833-BB	Exotic Pedigree	6	NC, USA	998.958	153.815	0.4901	1.885	353.348	0	0	36.6	33	0.9
174	1	4	18	N10-7121	NC-Roy x 398833-BB	Exotic Pedigree	6	NC, USA	1249.37	176.129	0.4487	1.976	470.286	0.0945	0	42	34	1
4	2	1	18	N10-7121	NC-Roy x 398833-BB	Exotic Pedigree	6	NC, USA	1540.09	280.38	0.5795	4.062	480.324	22.1788	0	43.9	19.5	1.4
92	2	2	18	N10-7121	NC-Roy x 398833-BB	Exotic Pedigree	6	NC, USA	1573.43	267.704	0.5416	3.625	648.701	29.19	0	44.3	17	1
145	2	3	18	N10-7121	NC-Roy x 398833-BB	Exotic Pedigree	6	NC, USA	1600.74	160.716	0.3196	1.284	938.552	40.6489	0	33.6	20	1
182	2	4	18	N10-7121	NC-Roy x 398833-BB	Exotic Pedigree	6	NC, USA	1470.7	163.31	0.3535	1.443	821.563	34.4479	0	41.6	25	1.5
28	1	1	19	N11-9298	N03-12249 x N03-11895	Exotic Pedigree	6	NC, USA	1839.5	243.299	0.421	2.561	777.793	0.2445	0	37.5	26	0.8
58	1	2	19	N11-9298	N03-12249 x N03-11895	Exotic Pedigree	6	NC, USA	1002.27	130.608	0.4148	1.354	387.316	0	0	35.9	32	0.8
104	1	3	19	N11-9298	N03-12249 x N03-11895	Exotic Pedigree	6	NC, USA	1386.32	180.243	0.4139	1.865	541.857	0	0	37.3	35	0.8
157	1	4	19	N11-9298	N03-12249 x N03-11895	Exotic Pedigree	6	NC, USA	1663.88	238.924	0.4571	2.73	642.876	0.1065	0	42.1	59.5	1.5
23	2	1	19	N11-9298	N03-12249 x N03-11895	Exotic Pedigree	6	NC, USA	1854.83	162.743	0.2793	1.136	1190.9	48.5404	0	41.1	26	1.3
61	2	2	19	N11-9298	N03-12249 x N03-11895	Exotic Pedigree	6	NC, USA	875.799	63.2062	0.2297	0.363	668.03	25.9534	0	33.3	17	0.3
116	2	3	19	N11-9298	N03-12249 x N03-11895	Exotic Pedigree	6	NC, USA	1011.7	115.541	0.3635	1.05	424.958	19.8203	0	41.1	20	1.1
184	2	4	19	N11-9298	N03-12249 x N03-11895	Exotic Pedigree	6	NC, USA	1555.13	145.242	0.2973	1.079	980.317	40.7498	0	35.3	36	1.5
49	1	1	20	NC-Roy	Holiday x Brim	Fast Wilting	6	NC, USA	1968.57	312.203	0.5048	3.94	743.59	1.9045	0	40.3	25	1
99	1	2	20	NC-Roy	Holiday x Brim	Fast Wilting	6	NC, USA	879.479	168.486	0.6098	2.569	290.072	0.036	0	35.1	13.5	0.6
118	1	3	20	NC-Roy	Holiday x Brim	Fast Wilting	6	NC, USA	1257.32	157.308	0.3983	1.566	567.752	1.1377	0	40	25	0.9
153	1	4	20	NC-Roy	Holiday x Brim	Fast Wilting	6	NC, USA	2014.62	306.046	0.4836	3.7	753.485	0.7225	0	38.8	34	1.2
6	2	1	20	NC-Roy	Holiday x Brim	Fast Wilting	6	NC, USA	1455.96	202.96	0.4437	2.251	570.762	25.6518	0	44.7	24	1.3
57	2	2	20	NC-Roy	Holiday x Brim	Fast Wilting	6	NC, USA	2103.67	180.773	0.2735	1.236	1458.46	59.322	0	44.2	20	0.7
142	2	3	20	NC-Roy	Holiday x Brim	Fast Wilting	6	NC, USA	1857.28	213.587	0.3661	1.955	1200.41	49.1535	0	44.1	23	1
181	2	4	20	NC-Roy	Holiday x Brim	Fast Wilting	6	NC, USA	858.617	95.8819	0.3555	0.852	419.046	19.3615	0	41.7	20.5	0.6
14	1	1	21	Nitrasoy	D68-099 x Cook	Non-Nodulating	6	NC, USA	.	.	.	.	.	.	.	.	.	.
66	1	2	21	Nitrasoy	D68-099 x Cook	Non-Nodulating	6	NC, USA	1312.51	188.848	0.458	2.162	526.716	0.442	0	33.3	28	1
106	1	3	21	Nitrasoy	D68-099 x Cook	Non-Nodulating	6	NC, USA	1282.98	163.437	0.4055	1.657	551.876	0	0	37.8	25	0.8
186	1	4	21	Nitrasoy	D68-099 x Cook	Non-Nodulating	6	NC, USA	1268.64	164.202	0.412	1.691	523.268	0	0	32.9	44	0.8
45	2	1	21	Nitrasoy	D68-099 x Cook	Non-Nodulating	6	NC, USA	2088.57	184.093	0.2806	1.291	1371.12	57.0344	0	46.2	25	0.9
100	2	2	21	Nitrasoy	D68-099 x Cook	Non-Nodulating	6	NC, USA	1682.17	144.339	0.2731	0.986	1305.71	49.685	0	47.1	25	0.7
139	2	3	21	Nitrasoy	D68-099 x Cook	Non-Nodulating	6	NC, USA	1675.17	131.061	0.249	0.816	1218.08	49.5796	0	40.1	30	0.9
191	2	4	21	Nitrasoy	D68-099 x Cook	Non-Nodulating	6	NC, USA	600.009	45.2991	0.2403	0.272	457.736	17.6922	0	38.2	31.5	0.9
44	1	1	22	TC11ED-90	N6202 x AGS-363	Large Seeded	6	NC, USA	.	.	.	.	.	.	.	.	.	.
87	1	2	22	TC11ED-90	N6202 x AGS-363	Large Seeded	6	NC, USA	299.477	32.7611	0.3482	0.285	156.594	0	0	40.9	20	0.5
114	1	3	22	TC11ED-90	N6202 x AGS-363	Large Seeded	6	NC, USA	.	.	.	.	.	.	.	.	.	.
187	1	4	22	TC11ED-90	N6202 x AGS-363	Large Seeded	6	NC, USA	.	.	.	.	.	.	.	.	.	.
41	2	1	22	TC11ED-90	N6202 x AGS-363	Large Seeded	6	NC, USA	1395.38	211.479	0.4824	2.551	516.273	23.4099	0	.	.	1.1
88	2	2	22	TC11ED-90	N6202 x AGS-363	Large Seeded	6	NC, USA	1477.18	203.32	0.4381	2.227	616.603	27.7249	0	.	.	.
106	2	3	22	TC11ED-90	N6202 x AGS-363	Large Seeded	6	NC, USA	.	.	.	.	.	.	.	.	.	.
155	2	4	22	TC11ED-90	N6202 x AGS-363	Large Seeded	6	NC, USA	.	.	.	.	.	.	.	.	.	.
3	1	1	23	Benning	Hutcheson x Coker 6738	Fast Wilting	7	GA, USA	1022.87	144.713	0.4503	1.629	357.21	0	0	39.8	57	1.2
57	1	2	23	Benning	Hutcheson x Coker 6738	Fast Wilting	7	GA, USA	1125.69	133.44	0.3773	1.259	497.882	0	0.6	42.3	29	0.9
134	1	3	23	Benning	Hutcheson x Coker 6738	Fast Wilting	7	GA, USA	1083.08	160.985	0.4731	1.904	398.301	0	0	36.8	57	1.4
162	1	4	23	Benning	Hutcheson x Coker 6738	Fast Wilting	7	GA, USA	732.028	105.728	0.4597	1.215	249.671	0	0	40.8	62.5	1.2
39	2	1	23	Benning	Hutcheson x Coker 6738	Fast Wilting	7	GA, USA	985.699	91.112	0.2942	0.67	582.298	25.1821	1	46.6	20	0.5
97	2	2	23	Benning	Hutcheson x Coker 6738	Fast Wilting	7	GA, USA	1504.35	203.871	0.4314	2.199	569.81	25.7529	0	41.1	24	1
102	2	3	23	Benning	Hutcheson x Coker 6738	Fast Wilting	7	GA, USA	2257.29	321.128	0.4528	3.635	954.823	41.9873	0	38.1	20	1.4
179	2	4	23	Benning	Hutcheson x Coker 6738	Fast Wilting	7	GA, USA	1049.86	104.54	0.317	0.828	627.803	26.9033	0	44.9	23	0.8
17	1	1	24	G00-3213	N7001 x Boggs	Check	7	GA, USA	634.753	98.5436	0.4942	1.217	277.89	0.1886	0	40.7	22	0.7
80	1	2	24	G00-3213	N7001 x Boggs	Check	7	GA, USA	1159.84	207.368	0.5691	2.95	396.431	4.9333	0	38.8	33	0.6
108	1	3	24	G00-3213	N7001 x Boggs	Check	7	GA, USA	1269.45	178.527	0.4476	1.998	538.635	3.2854	0	40.1	18	0.7
176	1	4	24	G00-3213	N7001 x Boggs	Check	7	GA, USA	1317.71	206.138	0.498	2.566	478.701	0.4822	0	39.3	41	0.6
25	2	1	24	G00-3213	N7001 x Boggs	Check	7	GA, USA	2093.11	231.291	0.3517	2.034	1212.8	50.3852	0	42	27.5	1.3
68	2	2	24	G00-3213	N7001 x Boggs	Check	7	GA, USA	2814.34	213.36	0.2413	1.287	2084.02	82.0731	0	42.1	28	0.9
112	2	3	24	G00-3213	N7001 x Boggs	Check	7	GA, USA	1619.3	234.969	0.4619	2.713	646.007	29.7169	0	45.3	24	0.8
188	2	4	24	G00-3213	N7001 x Boggs	Check	7	GA, USA	1891.55	189.933	0.3196	1.518	1158.01	47.2109	0	41	25	1.4
18	1	1	25	Gasoy 17	Bragg x Hood	Drought Tolerate	7	GA, USA	984.199	121.122	0.3917	1.186	442.222	0	0	41.4	18.5	0.7
65	1	2	25	Gasoy 17	Bragg x Hood	Drought Tolerate	7	GA, USA	1299.65	181.252	0.4439	2.012	558.354	0	0	47.3	29	1.1
126	1	3	25	Gasoy 17	Bragg x Hood	Drought Tolerate	7	GA, USA	1197.31	155.348	0.413	1.604	551.674	0	0	43.5	31	0.5
177	1	4	25	Gasoy 17	Bragg x Hood	Drought Tolerate	7	GA, USA	977.945	114.772	0.3736	1.072	430.244	0	0	44.3	26	0.5
21	2	1	25	Gasoy 17	Bragg x Hood	Drought Tolerate	7	GA, USA	1348.5	180.529	0.4261	1.923	575.007	26.122	0	40.7	23	0.7
89	2	2	25	Gasoy 17	Bragg x Hood	Drought Tolerate	7	GA, USA	873.413	132.555	0.4831	1.601	323.981	15.5629	0	26.5	19	0.6
113	2	3	25	Gasoy 17	Bragg x Hood	Drought Tolerate	7	GA, USA	1107.23	149.622	0.4301	1.609	447.509	20.7648	0	31.5	23.5	1
160	2	4	25	Gasoy 17	Bragg x Hood	Drought Tolerate	7	GA, USA	1878.92	196.009	0.3321	1.627	1085.58	46.0108	0	30.5	16	0.8
23	1	1	26	N06-7543	NC Roy x N8001	Pedigree traces back to a slow wilting line, PI 471938	7	NC, USA	214.867	24.604	0.3645	0.224	98.5859	0	0	39	16	0.4
84	1	2	26	N06-7543	NC Roy x N8001	Pedigree traces back to a slow wilting line, PI 471939	7	NC, USA	1123.03	129.149	0.3661	1.182	491.754	0	0	34.5	24	0.7
132	1	3	26	N06-7543	NC Roy x N8001	Pedigree traces back to a slow wilting line, PI 471940	7	NC, USA	.	.	.	.	.	.	.	.	.	.
169	1	4	26	N06-7543	NC Roy x N8001	Pedigree traces back to a slow wilting line, PI 471941	7	NC, USA	1130.41	201.552	0.5675	2.86	402.606	1.8341	0	39.5	30	1
34	2	1	26	N06-7543	NC Roy x N8001	Pedigree traces back to a slow wilting line, PI 471942	7	NC, USA	.	.	.	.	.	.	.	.	.	.
73	2	2	26	N06-7543	NC Roy x N8001	Pedigree traces back to a slow wilting line, PI 471943	7	NC, USA	617.309	80.1052	0.4131	0.827	279.918	12.8182	0	41.1	14	0.3
146	2	3	26	N06-7543	NC Roy x N8001	Pedigree traces back to a slow wilting line, PI 471944	7	NC, USA	1344.2	196.546	0.4654	2.287	503.097	23.4919	0.25	43.7	26	1.4
167	2	4	26	N06-7543	NC Roy x N8001	Pedigree traces back to a slow wilting line, PI 471945	7	NC, USA	1148.43	268.564	0.7444	4.998	364.001	16.8913	0	47	17	1.1
37	1	1	27	N09-12854	N7103 x PI408337-BB	Exotic Pedigree	7	NC, USA	1018.31	178.867	0.5591	2.5	403.101	1.2797	0	35	13	0.4
91	1	2	27	N09-12854	N7103 x PI408337-BB	Exotic Pedigree	7	NC, USA	.	.	.	.	.	.	.	.	.	.
148	1	3	27	N09-12854	N7103 x PI408337-BB	Exotic Pedigree	7	NC, USA	442.985	57.5085	0.4132	0.594	198.263	0	0	39.7	24.5	0.5
171	1	4	27	N09-12854	N7103 x PI408337-BB	Exotic Pedigree	7	NC, USA	805.678	98.4555	0.389	0.957	321.564	0	0	31.7	25	0.7
42	2	1	27	N09-12854	N7103 x PI408337-BB	Exotic Pedigree	7	NC, USA	1022.72	117.862	0.3668	1.081	468.779	21.5414	0	45.9	22	0.8
70	2	2	27	N09-12854	N7103 x PI408337-BB	Exotic Pedigree	7	NC, USA	1139.71	72.018	0.2011	0.362	964.789	35.899	0	40.4	16	0.2
135	2	3	27	N09-12854	N7103 x PI408337-BB	Exotic Pedigree	7	NC, USA	1657.84	140.564	0.2699	0.948	1149.32	47.9129	0	43.3	19	0.8
166	2	4	27	N09-12854	N7103 x PI408337-BB	Exotic Pedigree	7	NC, USA	388.301	36.602	0.3	0.275	253.004	10.765	0	38.4	9	0.2
47	1	1	28	N09-13128	N7002 x Tamahakari-BB	Exotic Pedigree	7	NC, USA	1650.33	233.817	0.451	2.636	651.686	1.2454	0	40.7	27	1.1
69	1	2	28	N09-13128	N7002 x Tamahakari-BB	Exotic Pedigree	7	NC, USA	1637.54	239.208	0.465	2.781	674.28	1.2012	0	40	27	0.8
120	1	3	28	N09-13128	N7002 x Tamahakari-BB	Exotic Pedigree	7	NC, USA	1603.15	243.536	0.4835	2.944	636.216	1.0945	0	44.1	29	0.8
193	1	4	28	N09-13128	N7002 x Tamahakari-BB	Exotic Pedigree	7	NC, USA	1680.52	253.079	0.4794	3.033	648.57	0.9089	0	41.1	48	0.7
2	2	1	28	N09-13128	N7002 x Tamahakari-BB	Exotic Pedigree	7	NC, USA	2067.75	317.173	0.4883	3.872	806.417	35.8854	0	41.2	27	1.3
64	2	2	28	N09-13128	N7002 x Tamahakari-BB	Exotic Pedigree	7	NC, USA	1749.04	200.023	0.364	1.82	925.865	41.3679	0	45	23.5	0.6
140	2	3	28	N09-13128	N7002 x Tamahakari-BB	Exotic Pedigree	7	NC, USA	2311.12	185.683	0.2557	1.187	1647.26	67.1871	0	46.5	27	1.3
187	2	4	28	N09-13128	N7002 x Tamahakari-BB	Exotic Pedigree	7	NC, USA	1714.83	143.474	0.2663	0.955	1213.42	49.9181	0	28.1	22	0.7
25	1	1	29	N09-13890	TCPR-83x11136	Slow Wilting (Pedigree traces back to a slow wilting line, PI 471938)	7	NC, USA	548.066	63.0412	0.3661	0.577	236.92	0	0	34.2	26.5	0.7
79	1	2	29	N09-13890	TCPR-83x11136	Slow Wilting (Pedigree traces back to a slow wilting line, PI 471938)	7	NC, USA	1581.02	223.802	0.4506	2.521	616.754	0.4056	0	35.6	23	0.9
141	1	3	29	N09-13890	TCPR-83x11136	Slow Wilting (Pedigree traces back to a slow wilting line, PI 471938)	7	NC, USA	1008.72	155.758	0.4915	1.914	360.157	0	0.4	39.5	23	0.6
181	1	4	29	N09-13890	TCPR-83x11136	Slow Wilting (Pedigree traces back to a slow wilting line, PI 471938)	7	NC, USA	1440.11	212.558	0.4698	2.497	585.708	3.0242	0	36.3	27.5	1.2
47	2	1	29	N09-13890	TCPR-83x11136	Slow Wilting (Pedigree traces back to a slow wilting line, PI 471938)	7	NC, USA	.	.	.	.	.	.	.	.	.	.
54	2	2	29	N09-13890	TCPR-83x11136	Slow Wilting (Pedigree traces back to a slow wilting line, PI 471938)	7	NC, USA	1862.07	215.72	0.3688	1.989	894.836	40.0855	0.5	47.8	24	0.7
127	2	3	29	N09-13890	TCPR-83x11136	Slow Wilting (Pedigree traces back to a slow wilting line, PI 471938)	7	NC, USA	1266.71	98.6004	0.2478	0.611	933.72	37.0354	0	40.2	18	0.8
169	2	4	29	N09-13890	TCPR-83x11136	Slow Wilting (Pedigree traces back to a slow wilting line, PI 471938)	7	NC, USA	2265.78	344.26	0.4836	4.162	1036.12	44.6629	0	43.8	24	1.5
50	1	1	30	N10-7320	11936 X BOGGS	Slow Wilting (Pedigree traces back to a moderately slow wilting line PI 471931)	7	NC, USA	1662.61	245.053	0.4692	2.874	658.568	3.0914	0	41.5	22.5	0.9
97	1	2	30	N10-7320	11936 X BOGGS	Slow Wilting (Pedigree traces back to a moderately slow wilting line PI 471931)	7	NC, USA	1293.04	161.549	0.3977	1.606	551.055	0	0	38	28	0.8
111	1	3	30	N10-7320	11936 X BOGGS	Slow Wilting (Pedigree traces back to a moderately slow wilting line PI 471931)	7	NC, USA	904.203	122.002	0.4295	1.31	364.16	0	0	38.9	34	0.6
182	1	4	30	N10-7320	11936 X BOGGS	Slow Wilting (Pedigree traces back to a moderately slow wilting line PI 471931)	7	NC, USA	1120.87	157.083	0.4461	1.752	418.575	0.6458	0	39.5	29.5	0.6
44	2	1	30	N10-7320	11936 X BOGGS	Slow Wilting (Pedigree traces back to a moderately slow wilting line PI 471931)	7	NC, USA	1847.01	200.345	0.3453	1.729	1026.72	44.8113	0	42.1	20	0.7
79	2	2	30	N10-7320	11936 X BOGGS	Slow Wilting (Pedigree traces back to a moderately slow wilting line PI 471931)	7	NC, USA	1209.9	121.674	0.3201	0.974	634.558	29.0634	0	45	19	0.4
150	2	3	30	N10-7320	11936 X BOGGS	Slow Wilting (Pedigree traces back to a moderately slow wilting line PI 471931)	7	NC, USA	1842.79	132.751	0.2293	0.761	1414.22	55.0019	0	43.8	23.5	0.8
186	2	4	30	N10-7320	11936 X BOGGS	Slow Wilting (Pedigree traces back to a moderately slow wilting line PI 471931)	7	NC, USA	1203.05	200.436	0.5303	2.657	446.707	20.4234	0	37.6	25	0.8
39	1	1	31	N7001	N77-114 x PI416937	Check	7	NC, USA	1793.96	222.808	0.3953	2.202	778.09	0.8568	0	42.9	29	0.8
52	1	2	31	N7001	N77-114 x PI416937	Check	7	NC, USA	1244.2	171.129	0.4378	1.873	553.06	0.2687	0.2	43.5	29	0.7
123	1	3	31	N7001	N77-114 x PI416937	Check	7	NC, USA	590.597	116.322	0.6269	1.823	201.151	2.0873	0	35.5	22.5	1.1
188	1	4	31	N7001	N77-114 x PI416937	Check	7	NC, USA	1554.41	247.924	0.5077	3.147	590.621	5.4949	0	35.8	35	0.8
13	2	1	31	N7001	N77-114 x PI416937	Check	7	NC, USA	1887.13	197.989	0.334	1.653	1104.67	46.4278	0	39	26.5	1.2
55	2	2	31	N7001	N77-114 x PI416937	Check	7	NC, USA	1234.03	177.228	0.4571	2.025	453.428	21.2327	0	47.1	23	0.8
117	2	3	31	N7001	N77-114 x PI416937	Check	7	NC, USA	1984.55	265.454	0.4258	2.826	833.236	37.967	0	47.1	24.5	1.2
193	2	4	31	N7001	N77-114 x PI416937	Check	7	NC, USA	1102.92	164.484	0.4747	1.952	395.003	18.3687	0	38.8	42	1.3
26	1	1	32	N7003CN	Cook x Anand	Resistant to Multiple Races of SCN	7	NC, USA	.	.	.	.	.	.	.	.	.	.
90	1	2	32	N7003CN	Cook x Anand	Resistant to Multiple Races of SCN	7	NC, USA	1405.87	171.686	0.3887	1.668	610.455	0	0	36.5	25	0.8
122	1	3	32	N7003CN	Cook x Anand	Resistant to Multiple Races of SCN	7	NC, USA	1370.76	242.946	0.5642	3.426	410.875	1.3642	0	32.9	24.5	0.8
163	1	4	32	N7003CN	Cook x Anand	Resistant to Multiple Races of SCN	7	NC, USA	1766.69	230.581	0.4154	2.395	769.481	0	0	42.3	51	1.1
26	2	1	32	N7003CN	Cook x Anand	Resistant to Multiple Races of SCN	7	NC, USA	2564.37	268.745	0.3336	2.241	1485.02	62.571	0	39.6	26	1.3
71	2	2	32	N7003CN	Cook x Anand	Resistant to Multiple Races of SCN	7	NC, USA	1746.11	219.821	0.4007	2.202	687.727	31.796	0	42.1	17	0.4
115	2	3	32	N7003CN	Cook x Anand	Resistant to Multiple Races of SCN	7	NC, USA	.	.	.	.	.	.	.	.	.	.
153	2	4	32	N7003CN	Cook x Anand	Resistant to Multiple Races of SCN	7	NC, USA	1589.65	162.714	0.3258	1.325	960.103	39.9205	0	45.1	18.5	.
19	1	1	33	N7103	NTCPR90 x Pearl	Small Seeded	7	NC, USA	1387.55	184.789	0.4239	1.958	564.51	0	0	40.2	22	0.9
62	1	2	33	N7103	NTCPR90 x Pearl	Small Seeded	7	NC, USA	1708.99	273.961	0.5103	3.495	581.332	0.8357	0	40	23.5	0.9
103	1	3	33	N7103	NTCPR90 x Pearl	Small Seeded	7	NC, USA	1179.46	160.425	0.433	1.736	451.341	0	0	40.6	21.5	0.8
167	1	4	33	N7103	NTCPR90 x Pearl	Small Seeded	7	NC, USA	736.9	93.4465	0.4036	0.943	331.733	0	0	38.9	25	0.6
33	2	1	33	N7103	NTCPR90 x Pearl	Small Seeded	7	NC, USA	2074.05	158.311	0.243	0.962	1540.38	59.888	0	45.8	18	0.8
72	2	2	33	N7103	NTCPR90 x Pearl	Small Seeded	7	NC, USA	1707.01	223.985	0.4177	2.339	805.861	36.5328	0	46.2	17	0.4
101	2	3	33	N7103	NTCPR90 x Pearl	Small Seeded	7	NC, USA	2173.32	238.327	0.3491	2.08	1272.08	54.0698	0	39.2	21.5	0.9
189	2	4	33	N7103	NTCPR90 x Pearl	Small Seeded	7	NC, USA	1396.43	146.656	0.3343	1.226	794.057	34.9267	0	45.4	20	1.2
21	1	1	34	NC-Raleigh	N85-492 x N88-480	Check	7	NC, USA	704.609	113.381	0.4133	1.456	266.446	0.7618	2	33.2	28	0.8
68	1	2	34	NC-Raleigh	N85-492 x N88-480	Check	7	NC, USA	1857.03	237.692	0.4074	2.421	710.68	0	0	37.5	25	1.2
149	1	3	34	NC-Raleigh	N85-492 x N88-480	Check	7	NC, USA	813.363	110.246	0.4314	1.189	305.351	0.0395	0	38	29	0.8
191	1	4	34	NC-Raleigh	N85-492 x N88-480	Check	7	NC, USA	.	.	.	.	.	.	.	.	.	.
46	2	1	34	NC-Raleigh	N85-492 x N88-480	Check	7	NC, USA	1397.91	186.665	0.425	1.984	561.436	25.4659	0	44.5	20	0.8
96	2	2	34	NC-Raleigh	N85-492 x N88-480	Check	7	NC, USA	1094.05	135.662	0.3947	1.339	465.976	21.4522	0	30.5	22	0.4
141	2	3	34	NC-Raleigh	N85-492 x N88-480	Check	7	NC, USA	1716.6	203.162	0.3767	1.913	903.704	39.111	0.3	38.9	31	1
194	2	4	34	NC-Raleigh	N85-492 x N88-480	Check	7	NC, USA	1163.86	109.092	0.2984	0.814	775.71	31.8976	0	37.3	30.5	1
7	1	1	35	NMS4-1-83	N7103 x PI 366122	Exotic Pedigree	7	NC, USA	2045.16	467.296	0.7273	8.497	696.973	5.5384	0	42.3	23.5	1.7
74	1	2	35	NMS4-1-83	N7103 x PI 366122	Exotic Pedigree	7	NC, USA	1260.02	151.168	0.3819	1.443	562.45	0	0	40	21	0.9
143	1	3	35	NMS4-1-83	N7103 x PI 366122	Exotic Pedigree	7	NC, USA	1666.32	303.395	0.5796	4.396	558.889	4.8571	0	44.3	24.5	1.1
178	1	4	35	NMS4-1-83	N7103 x PI 366122	Exotic Pedigree	7	NC, USA	1667.21	340.779	0.6506	5.543	486.72	7.9276	0	41.5	30	1.3
17	2	1	35	NMS4-1-83	N7103 x PI 366122	Exotic Pedigree	7	NC, USA	1616.49	250.63	0.4935	3.092	640.885	28.8622	0	47.4	23	1.5
63	2	2	35	NMS4-1-83	N7103 x PI 366122	Exotic Pedigree	7	NC, USA	1867.27	139.377	0.2376	0.828	1364.41	52.8303	0	40.5	16	0.5
149	2	3	35	NMS4-1-83	N7103 x PI 366122	Exotic Pedigree	7	NC, USA	2179.9	235.905	0.3445	2.032	1275.32	53.4234	0	45	25	1.3
157	2	4	35	NMS4-1-83	N7103 x PI 366122	Exotic Pedigree	7	NC, USA	2577.36	273.901	0.3383	2.316	1565.63	63.7638	0	47.6	22	1.5
13	1	1	36	NTCPR94-5157	Davis x N73-1102	Slow Wilting	7	NC, USA	.	.	.	.	.	.	.	.	.	.
54	1	2	36	NTCPR94-5157	Davis x N73-1102	Slow Wilting	7	NC, USA	2657.61	508.984	0.648	7.955	805.678	17.2713	2	35.2	32	1.3
113	1	3	36	NTCPR94-5157	Davis x N73-1102	Slow Wilting	7	NC, USA	1239.92	173.289	0.4449	1.927	531.375	0.4897	2	43.1	30	0.9
189	1	4	36	NTCPR94-5157	Davis x N73-1102	Slow Wilting	7	NC, USA	1775.3	252.879	0.3989	2.867	694.633	2.1603	2	40	39	0.9
11	2	1	36	NTCPR94-5157	Davis x N73-1102	Slow Wilting	7	NC, USA	1050.82	107.375	0.3253	0.873	577.08	25.3887	0	38.3	23	1.1
78	2	2	36	NTCPR94-5157	Davis x N73-1102	Slow Wilting	7	NC, USA	2263.55	283.744	0.399	2.83	1052.27	46.8351	0	45.5	20	0.7
134	2	3	36	NTCPR94-5157	Davis x N73-1102	Slow Wilting	7	NC, USA	2252.21	214.515	0.3032	1.626	1432.32	59.801	0	49.7	17	0.5
164	2	4	36	NTCPR94-5157	Davis x N73-1102	Slow Wilting	7	NC, USA	2565	351.272	0.4359	3.828	1198.6	51.8347	0	44.9	23	1.5
8	1	1	37	Santee	Coker 82-622 x Hutcheson	Check	7	SC, USA	1656.68	247.95	0.4764	2.953	662.855	1.0494	0	42.9	28	1.2
93	1	2	37	Santee	Coker 82-622 x Hutcheson	Check	7	SC, USA	916.274	114.508	0.3978	1.139	416.526	0	0	35.7	24	0.6
139	1	3	37	Santee	Coker 82-622 x Hutcheson	Check	7	SC, USA	.	.	.	.	.	.	.	.	.	.
155	1	4	37	Santee	Coker 82-622 x Hutcheson	Check	7	SC, USA	1723.27	233.897	0.432	2.526	722.858	3.0066	0	48.4	29	1.1
27	2	1	37	Santee	Coker 82-622 x Hutcheson	Check	7	SC, USA	1467.42	188.756	0.4094	1.932	661.941	29.4032	0	44.2	25	0.9
84	2	2	37	Santee	Coker 82-622 x Hutcheson	Check	7	SC, USA	1536.41	194.02	0.402	1.95	658.486	29.5101	0	42.7	23	0.7
125	2	3	37	Santee	Coker 82-622 x Hutcheson	Check	7	SC, USA	1925.15	194.073	0.3209	1.557	1182.42	51.2148	0	40.3	25	1
154	2	4	37	Santee	Coker 82-622 x Hutcheson	Check	7	SC, USA	2368.13	186.873	0.2512	1.173	1713.49	68.3077	0	30.9	14	1
45	1	1	38	SC-14-1127	NC Raleigh x PI 378696B	Exotic Pedigree	7	SC, USA	.	.	.	.	.	.	.	.	.	.
98	1	2	38	SC-14-1127	NC Raleigh x PI 378696B	Exotic Pedigree	7	SC, USA	.	.	.	.	.	.	.	.	.	.
105	1	3	38	SC-14-1127	NC Raleigh x PI 378696B	Exotic Pedigree	7	SC, USA	381.242	68.4326	0.5714	0.977	130.634	0	0	35.3	25	0.5
180	1	4	38	SC-14-1127	NC Raleigh x PI 378696B	Exotic Pedigree	7	SC, USA	645.368	83.2664	0.4107	0.855	259.816	0	0	42	33	0.6
32	2	1	38	SC-14-1127	NC Raleigh x PI 378696B	Exotic Pedigree	7	SC, USA	648.908	48.6581	0.2387	0.29	493.429	18.9866	0	35.2	28	0.3
65	2	2	38	SC-14-1127	NC Raleigh x PI 378696B	Exotic Pedigree	7	SC, USA	1463.63	190.573	0.4145	1.975	690.012	31.3483	0	40.9	27.5	0.4
121	2	3	38	SC-14-1127	NC Raleigh x PI 378696B	Exotic Pedigree	7	SC, USA	1259.94	150.43	0.38	1.429	616.598	28.0258	0	42.7	36	0.8
190	2	4	38	SC-14-1127	NC Raleigh x PI 378696B	Exotic Pedigree	7	SC, USA	1717.67	141.242	0.2617	0.924	1234.69	49.4776	0	42.9	34.5	1.2
24	1	1	39	TC11ED-28	N6202xAGS-363	Large Seeded	7	NC, USA	1135.15	143.37	0.402	1.441	470.239	0	0	46.8	30	1
51	1	2	39	TC11ED-28	N6202xAGS-363	Large Seeded	7	NC, USA	878.795	144.839	0.5246	1.9	276.399	1.907	0	43.2	34	1
116	1	3	39	TC11ED-28	N6202xAGS-363	Large Seeded	7	NC, USA	1120.13	153.584	0.4364	1.676	410.258	0.0303	0	42.3	25	0.8
156	1	4	39	TC11ED-28	N6202xAGS-363	Large Seeded	7	NC, USA	1175.19	146.155	0.3959	1.446	474.75	0.0367	0	41	39	1.1
29	2	1	39	TC11ED-28	N6202xAGS-363	Large Seeded	7	NC, USA	1562.15	272.605	0.5555	3.786	550.595	24.5041	0	49.2	31	1.6
85	2	2	39	TC11ED-28	N6202xAGS-363	Large Seeded	7	NC, USA	2444.69	288.114	0.3751	2.702	1294.88	54.5243	0.35	51.2	25	0.9
126	2	3	39	TC11ED-28	N6202xAGS-363	Large Seeded	7	NC, USA	970.724	102.383	0.3357	0.859	467.991	21.676	0	37.3	23	0.6
156	2	4	39	TC11ED-28	N6202xAGS-363	Large Seeded	7	NC, USA	1557.12	161.501	0.3301	1.333	900.864	38.5121	0	50.4	23	1.2
38	1	1	40	TCWN05/06-5068	Cook x SC97-1821	Large Seeded	7	NC, USA	1295.44	162.839	0.4001	1.629	547.662	0	0	36	26	0.9
92	1	2	40	TCWN05/06-5068	Cook x SC97-1821	Large Seeded	7	NC, USA	960.478	129.172	0.4281	1.382	442.07	0.2072	0	40.8	35	1
130	1	3	40	TCWN05/06-5068	Cook x SC97-1821	Large Seeded	7	NC, USA	1143.39	131.473	0.366	1.203	488.692	0	1	37	30	0.7
154	1	4	40	TCWN05/06-5068	Cook x SC97-1821	Large Seeded	7	NC, USA	1073.91	170.493	0.5053	2.154	416.916	0.836	0	39.5	41	0.3
24	2	1	40	TCWN05/06-5068	Cook x SC97-1821	Large Seeded	7	NC, USA	2889.7	270.454	0.2979	2.014	1858.95	75.7146	0	44	18	1.2
83	2	2	40	TCWN05/06-5068	Cook x SC97-1821	Large Seeded	7	NC, USA	2253.84	227.291	0.321	1.824	1369.73	56.8999	0	45.3	20	0.9
105	2	3	40	TCWN05/06-5068	Cook x SC97-1821	Large Seeded	7	NC, USA	1075.84	146.171	0.4325	1.58	454.38	21.0467	0	38.4	21	0.8
185	2	4	40	TCWN05/06-5068	Cook x SC97-1821	Large Seeded	7	NC, USA	2187.96	224.193	0.3262	1.828	1355.03	56.0698	0	42.8	33	1.5
2	1	1	41	Crockett	PI 171451 x Hampton 266	Forage	8	TX, USA	902.417	115.895	0.4088	1.184	354.465	0	0.6	33.4	33	0.9
64	1	2	41	Crockett	PI 171451 x Hampton 266	Forage	8	TX, USA	1351.99	203.626	0.4794	2.441	518.207	3.8198	1	35.3	37	1
110	1	3	41	Crockett	PI 171451 x Hampton 266	Forage	8	TX, USA	836.916	103.527	0.3938	1.019	345.562	0	0	34.6	28	0.6
199	1	4	41	Crockett	PI 171451 x Hampton 266	Forage	8	TX, USA	445.841	59.1136	0.422	0.624	186.769	0	0	31.2	39	0.5
36	2	1	41	Crockett	PI 171451 x Hampton 266	Forage	8	TX, USA	1421.09	115.131	0.2579	0.742	1011.59	40.7651	0.2	38.3	33	0.4
75	2	2	41	Crockett	PI 171451 x Hampton 266	Forage	8	TX, USA	1106.75	131.459	0.3781	1.243	462.269	21.1361	0	36.2	28	0.5
111	2	3	41	Crockett	PI 171451 x Hampton 266	Forage	8	TX, USA	1160.63	193.215	0.5299	2.56	362.273	16.6195	0	36.6	25	0.9
170	2	4	41	Crockett	PI 171451 x Hampton 266	Forage	8	TX, USA	1754.49	163.562	0.2967	1.213	1117.5	46.257	0	35.5	23	1.1
9	1	1	42	Jing Huang 18	Unkown	Forage	8	Hubei, China	1885.86	310.308	0.5238	4.063	680.424	1.4512	0	42.6	27.5	1.4
82	1	2	42	Jing Huang 18	Unkown	Forage	8	Hubei, China	.	.	.	.	.	.	.	.	.	.
117	1	3	42	Jing Huang 18	Unkown	Forage	8	Hubei, China	1617.53	252.096	0.4961	3.127	638.175	3.4667	0	48	32.5	1.1
172	1	4	42	Jing Huang 18	Unkown	Forage	8	Hubei, China	992.511	143.34	0.4597	1.647	372.388	0	0	39.9	31.5	0.7
37	2	1	42	Jing Huang 18	Unkown	Forage	8	Hubei, China	1622.38	134.133	0.2632	0.882	1190.56	47.8517	0	45.7	24	0.6
74	2	2	42	Jing Huang 18	Unkown	Forage	8	Hubei, China	1775.99	181.215	0.3248	1.471	1092.48	45.9438	0	39.3	23	0.7
136	2	3	42	Jing Huang 18	Unkown	Forage	8	Hubei, China	992.273	264.308	0.8479	5.602	270.106	12.3255	0	31.1	20	0.5
163	2	4	42	Jing Huang 18	Unkown	Forage	8	Hubei, China	2096.21	279.3	0.4241	2.961	1075.47	46.2536	0	44.9	26	1.5
12	1	1	43	N05-7432	N7002 x N98-7265	Slow Wilting	8	NC, USA	703.926	123.425	0.5581	1.722	228.456	0.5138	0	37.9	28.5	0.9
86	1	2	43	N05-7432	N7002 x N98-7265	Slow Wilting	8	NC, USA	423.553	51.5071	0.3871	0.498	217.25	0	0	38.8	23	0.7
119	1	3	43	N05-7432	N7002 x N98-7265	Slow Wilting	8	NC, USA	776.436	110.616	0.4535	1.254	328.539	0.1168	0	36.5	23	0.4
185	1	4	43	N05-7432	N7002 x N98-7265	Slow Wilting	8	NC, USA	925.048	145.243	0.4998	1.815	375.734	2.5409	0	38.4	28.5	0.7
40	2	1	43	N05-7432	N7002 x N98-7265	Slow Wilting	8	NC, USA	998.794	83.0368	0.2646	0.549	726.764	28.915	0	44.2	21	0.7
91	2	2	43	N05-7432	N7002 x N98-7265	Slow Wilting	8	NC, USA	1280.75	278.286	0.6916	4.812	401.132	18.3972	0	41.9	26.5	1
138	2	3	43	N05-7432	N7002 x N98-7265	Slow Wilting	8	NC, USA	1539.26	271.519	0.5615	3.811	518.749	23.3858	0	42.1	29	1.3
172	2	4	43	N05-7432	N7002 x N98-7265	Slow Wilting	8	NC, USA	1463.87	169.423	0.3684	1.56	838.39	35.746	0	44.3	32	1.2
46	1	1	44	N09-13671	N98-7961 x N02-8718	Exotic Pedigree	8	NC, USA	.	.	.	.	.	.	.	.	.	.
89	1	2	44	N09-13671	N98-7961 x N02-8718	Exotic Pedigree	8	NC, USA	1871.58	282.718	0.4808	3.399	721.739	0.9963	0	49.3	24	1.2
129	1	3	44	N09-13671	N98-7961 x N02-8718	Exotic Pedigree	8	NC, USA	1537.54	238.734	0.4942	2.95	568.779	1.3041	0	44	28	1.2
170	1	4	44	N09-13671	N98-7961 x N02-8718	Exotic Pedigree	8	NC, USA	1816.89	242.124	0.4242	2.568	761.659	0.698	0	45	28	1.2
9	2	1	44	N09-13671	N98-7961 x N02-8718	Exotic Pedigree	8	NC, USA	1601.87	220.904	0.439	2.424	562.026	25.562	0	44.5	28.5	1.1
66	2	2	44	N09-13671	N98-7961 x N02-8718	Exotic Pedigree	8	NC, USA	1196.54	151.141	0.4021	1.519	502.605	23.1409	0	38	18	0.5
108	2	3	44	N09-13671	N98-7961 x N02-8718	Exotic Pedigree	8	NC, USA	2022.16	334.832	0.5271	4.412	693.69	31.5803	0	45.3	20	0.9
195	2	4	44	N09-13671	N98-7961 x N02-8718	Exotic Pedigree	8	NC, USA	1050.62	99.9999	0.303	0.757	595.153	26.196	0	44	27	0.9
30	1	1	45	N8101	NC114 x N7101	Small Seeded	8	NC, USA	1248.35	152.168	0.388	1.476	592.167	0.3949	0	34.7	26	0.7
76	1	2	45	N8101	NC114 x N7101	Small Seeded	8	NC, USA	1802.14	228.844	0.4042	2.313	849.808	0.0571	0	38.2	29	0.8
125	1	3	45	N8101	NC114 x N7101	Small Seeded	8	NC, USA	1411.84	310.063	0.6991	5.419	475.283	11.022	0	38.5	45	1.1
183	1	4	45	N8101	NC114 x N7101	Small Seeded	8	NC, USA	853.516	135.181	0.5041	1.704	353.819	2.0059	0	37.7	27	0.5
10	2	1	45	N8101	NC114 x N7101	Small Seeded	8	NC, USA	713.891	84.9051	0.3786	0.804	297.835	13.8961	0	43.8	26.5	0.6
69	2	2	45	N8101	NC114 x N7101	Small Seeded	8	NC, USA	1996.59	187.275	0.2986	1.398	1291.86	53.1752	0	45.7	22	0.8
143	2	3	45	N8101	NC114 x N7101	Small Seeded	8	NC, USA	838.862	92.5256	0.3511	0.812	427.378	19.4113	0.35	41.9	28.5	1
192	2	4	45	N8101	NC114 x N7101	Small Seeded	8	NC, USA	916.227	74.6454	0.2593	0.484	656.435	25.6968	0	45.5	50	1.1
40	1	1	46	NLM09-52	N6202 X G98SF114.	Large Seeded	8	NC, USA	1660.08	200.699	0.3848	1.931	705.365	0	0	40	28	0.8
78	1	2	46	NLM09-52	N6202 X G98SF114.	Large Seeded	8	NC, USA	1319.61	154.192	0.3719	1.434	577.861	0	0	42.3	22.5	0.8
144	1	3	46	NLM09-52	N6202 X G98SF114.	Large Seeded	8	NC, USA	1553.55	230.506	0.4723	2.722	645.095	4.1709	0	40.6	34	1.4
164	1	4	46	NLM09-52	N6202 X G98SF114.	Large Seeded	8	NC, USA	792.438	93.8654	0.377	0.885	348.324	0	0	44.8	32	1.1
35	2	1	46	NLM09-52	N6202 X G98SF114.	Large Seeded	8	NC, USA	1085.51	93.4023	0.2739	0.64	727.97	28.3288	0	39.4	19	0.5
99	2	2	46	NLM09-52	N6202 X G98SF114.	Large Seeded	8	NC, USA	1660	220.93	0.4236	2.34	673.735	30.7616	1.1	41.4	26	1
128	2	3	46	NLM09-52	N6202 X G98SF114.	Large Seeded	8	NC, USA	1269.95	151.371	0.3794	1.436	536.23	24.7651	0	41.4	24	0.7
197	2	4	46	NLM09-52	N6202 X G98SF114.	Large Seeded	8	NC, USA	1846.67	171.198	0.2951	1.263	1164.53	48.0991	0	39.9	24	1.2
4	1	1	47	SC06-291RR	SC98-1930 x SC00-892RR	Elite SC Breeding Line	8	SC, USA	1062.25	178.124	0.5338	2.377	490.228	19.0782	0	34.4	25	1
72	1	2	47	SC06-291RR	SC98-1930 x SC00-892RR	Elite SC Breeding Line	8	SC, USA	860.049	91.5104	0.3387	0.775	481.323	0	0	34.9	28	0.6
147	1	3	47	SC06-291RR	SC98-1930 x SC00-892RR	Elite SC Breeding Line	8	SC, USA	.	.	.	.	.	.	.	.	.	.
151	1	4	47	SC06-291RR	SC98-1930 x SC00-892RR	Elite SC Breeding Line	8	SC, USA	998.973	187.204	0.5965	2.792	381.859	7.7285	0	39.5	40	1
12	2	1	47	SC06-291RR	SC98-1930 x SC00-892RR	Elite SC Breeding Line	8	SC, USA	1467.87	186.019	0.4034	1.876	591.569	27.4064	0	43.4	17	0.9
62	2	2	47	SC06-291RR	SC98-1930 x SC00-892RR	Elite SC Breeding Line	8	SC, USA	2157.52	191.554	0.2826	1.353	1553.39	61.1061	0	42.3	23	0.6
118	2	3	47	SC06-291RR	SC98-1930 x SC00-892RR	Elite SC Breeding Line	8	SC, USA	1285.14	184.903	0.458	2.117	484.658	22.0784	0	34.4	20	0.6
161	2	4	47	SC06-291RR	SC98-1930 x SC00-892RR	Elite SC Breeding Line	8	SC, USA	2413.9	276.42	0.3645	2.519	1294.37	55.8573	0	42.1	32	1.4
6	1	1	48	SC07-1518RR	SC01-809RR x G99-3211	Elite SC Breeding Line	8	SC, USA	664.4	126.871	0.6078	1.928	261.373	9.8423	0	33.3	16	0.6
100	1	2	48	SC07-1518RR	SC01-809RR x G99-3211	Elite SC Breeding Line	8	SC, USA	1567.04	195.247	0.3966	1.936	710.704	0	0	40.1	26	0.6
112	1	3	48	SC07-1518RR	SC01-809RR x G99-3211	Elite SC Breeding Line	8	SC, USA	963.833	135.429	0.4473	1.514	369.098	0	0	44.1	27	0.7
184	1	4	48	SC07-1518RR	SC01-809RR x G99-3211	Elite SC Breeding Line	8	SC, USA	801.398	104.558	0.4153	1.086	304.615	0	0	42.1	37.5	0.7
19	2	1	48	SC07-1518RR	SC01-809RR x G99-3211	Elite SC Breeding Line	8	SC, USA	658.477	73.4059	0.3548	0.651	303.541	14.3355	0	36	20	0.5
93	2	2	48	SC07-1518RR	SC01-809RR x G99-3211	Elite SC Breeding Line	8	SC, USA	1521.87	211.264	0.4419	2.334	594.994	26.9843	0	46	20	0.8
132	2	3	48	SC07-1518RR	SC01-809RR x G99-3211	Elite SC Breeding Line	8	SC, USA	1476.26	120.923	0.2607	0.788	1028.61	41.7929	0	39.1	20.5	0.7
158	2	4	48	SC07-1518RR	SC01-809RR x G99-3211	Elite SC Breeding Line	8	SC, USA	1619.3	163.04	0.3205	1.306	943.848	40.8157	0	52.1	24	1.1
48	1	1	49	SC10-394RR	SC98-2070 x SC01-783RR	Elite SC Breeding Line	8	SC, USA	1856.09	275.04	0.4717	3.243	695.638	0.5589	0	38.3	23	1
71	1	2	49	SC10-394RR	SC98-2070 x SC01-783RR	Elite SC Breeding Line	8	SC, USA	970.724	103.526	0.3395	0.879	515.285	0	0	35.2	27	0.7
121	1	3	49	SC10-394RR	SC98-2070 x SC01-783RR	Elite SC Breeding Line	8	SC, USA	1157.73	171.093	0.4704	2.012	452.332	0.3271	0	40.6	26	0.6
197	1	4	49	SC10-394RR	SC98-2070 x SC01-783RR	Elite SC Breeding Line	8	SC, USA	977.204	128.47	0.4185	1.344	418.846	1.5943	0	32.8	40	0.7
48	2	1	49	SC10-394RR	SC98-2070 x SC01-783RR	Elite SC Breeding Line	8	SC, USA	1333.68	130.79	0.3122	1.021	829.442	35.8753	0	47.1	23.5	0.7
56	2	2	49	SC10-394RR	SC98-2070 x SC01-783RR	Elite SC Breeding Line	8	SC, USA	2568.06	252.097	0.3125	1.969	1584.27	65.914	0	44.2	23	0.9
129	2	3	49	SC10-394RR	SC98-2070 x SC01-783RR	Elite SC Breeding Line	8	SC, USA	1656.22	260.103	0.4999	3.251	595.592	26.7512	0	32.9	19	1
196	2	4	49	SC10-394RR	SC98-2070 x SC01-783RR	Elite SC Breeding Line	8	SC, USA	1770.93	160.83	0.2891	1.162	1212.79	49.935	0	31.8	31	1.2
